# Supplementary material for: Do the Types of Dietary Carbohydrate and Protein Affect Postprandial Glycemia in Type 1 Diabetes?
Source: Nutrients. 2025 May 29;17(11):1868. doi: 10.3390/nu17111868 (PMC12158204; doi:10.3390/nu17111868)
Supplement: Supplementary file 1 [file nutrients-17-01868-s001.zip]

Archive with 1 entries (1 files):
- nutrients-3654472-supplementary.pdf
